# Supplementary material for: Patient-derived xenograft models for gastrointestinal tumors: A single-center retrospective study
Source: Front Oncol. 2022 Nov 18;12:985154. doi: 10.3389/fonc.2022.985154 (PMC9716308; doi:10.3389/fonc.2022.985154)
Supplement: Supplementary file 1 [file Table_1.xlsx]

## Sheet: Table S1
Supplementary Table 1. Clinicopathological characteristics of patients.
Factors	No. (%) of patients
Age
Mean (year)	61.82
Range	(17,91)
Gender
Male	205(65.7%)
Female	107(34.3%)
Primary tumor site
Esophagus	35(11.2%)
Stomach	164(52.6%)
Colorectum	113(36.2%)
Sample collection method
Operation	289(92.6%)
Endoscopy	9(2.9%)
Needle bioposy	14(4.5%)
Sample source (Primary or metastasis)
Primary tumor	253(81.1%)
Metastasis tumor	59(18.9%)
Sample source (Primary or recurrence)
Primary tumor	281(90.1%)
Recurrence tumor	31(9.9%)
Treatment before bioposy
No	269(86.2%)
Yes	43(13.8%)
Distant metastasis status
No	195(62.5%)
Single	78(25.0%)
Multiple	38(12.2%)
NA	1(0.3%)
Tumor size (longest diameter)
Mean (mm)	5.33
Range	(0.7-15)
Histology
Adenocarcinoma	246(78.8%)
Squamous cell carcinoma	33(10.6%)
Signet ring cell carcinoma	27(8.7%)
Others	6(1.9%)
Differentiation
Poor	193(61.9%)
Moderate	106(34.0%)
Well	12(3.8%)
NA	1(0.3%)
T stage
0	4(1.3%)
1	13(4.2%)
2	37(11.9%)
3	179(57.4%)
4	78(25.0%)
NA	1(0.3%)
N stage
0	102(32.7%)
1	70(22.4%)
2	64(20.5%)
3	75(24.0%)
NA	1(0.3%)
M stage
0	239(76.6%)
1	73(23.4%)
TNM stage
I	27(8.7%)
II	87(27.9%)
III	123(39.4%)
IV	75(24.0%)
Serum AFP level
≤20ng/ml	293(93.9%)
>20ng/ml	9(2.9%)
NA	10(3.2%)
Serum CEA level
≤5ng/ml	202(64.7%)
>5ng/ml	100(32.1%)
NA	10(3.2%)
Serum CA199 level
≤37U/ml	240(76.9%)
>37U/ml	62(19.9%)
NA	10(3.2%)
Serum CA125 level
≤35U/ml	250(80.1%)
>35U/ml	51(16.3%)
NA	11(3.5%)
NA, not available

## Sheet: Table S2
Supplementary Table 2. Clinicopathological factors related to esophageal cancer PDX establishment
Factors	PDX succeed (n=21)	PDX fail (n=14)	𝜒2	P value
Age
Mean (year)	66.14	63.71	-	0.295a
Gender
Male	17(58.6%)	12(41.4%)	0.134	>0.999b
Female	4(66.7%)	2(33.3%)
Sample source (Primary or metastasis)
Primary tumor	18(100.0%)	0(0.0%)	0.302	0.664b
Metastasis tumor	3(50.0%)	3(50.0%)
Sample source (Primary or recurrence)
Primary tumor	19(61.3%)	12(38.7%)	0.188	0.53b
Recurrence tumor	2(50.0%)	2(50.0%)
Treatment before bioposy
No	20(62.5%)	12(37.5%)	0.972	0.348b
Yes	1(33.3%)	2(66.7%)
Distant metastasis status
No	17(65.4%)	9(34.6%)	1.222	0.237b
Single	4(44.4%)	5(55.6%)
Tumor size (longest diameter)
Mean (mm)	3.41	5.09	-	0.004c*
Gross type
Fungating type	3(37.5%)	5(62.5%)	5.394	0.059b
Medullary type	1(25.0%)	3(75.0%)
Ulcerative type	17(73.9%)	6(26.1%)
Differentiation
Poor	9(60.0%)	6(40.0%)	0.493	0.903b
Moderate	9(63.4%)	5(35.7%)
Well	3(50.0%)	3(50.0%)
T stage
1	2(100.0%)	0(0.0%)	2.537	0.526b
2	7(63.6%)	4(36.4%)
3	12(57.1%)	9(42.9%)
4	0(0.0%)	1(100.0%)
N stage
0	6(54.5%)	5(45.5%)	1.557	0.776b
1	10(66.7%)	5(33.3%)
2	4(66.7%)	2(33.3%)
3	1(33.3%)	2(66.7%)
M stage
0	20(60.6%)	13(39.4%)	0.088	>0.999b
1	1(50.0%)	1(50.0%)
TNM stage
I	1(100.0%)	0(0.0%)	1.609	0.764b
II	5(50.0%)	5(50.0%)
III	13(65.0%)	7(35.0%)
IV	2(50.0%)	2(50.0%)
Serum CEA level
≤5ng/ml	19(61.3%)	12(38.7%)	0.188	>0.999b
>5ng/ml	2(50.0%)	2(50.0%)
Serum CA199 level
≤37U/ml	21(63.6%)	12(36.4%)	3.182	0.153b
>37U/ml	0(0.0%)	2(100.0%)
Serum CA125 level
≤35U/ml	18(58.1%)	13(41.9%)	0.423	0.635b
>35U/ml	3(75.0%)	1(25.0%)
a Unpaired two-tailed t test, b Fisher's exact test, c Mann–Whitney test

## Sheet: Table S3
Supplementary Table 3. Clinicopathological factors related to gastric cancer PDX establishment
Factors	PDX succeed (n=65)	PDX fail (n=99)	𝜒2	P value
Age
Mean (year)	61.48	59.99	-	0.471a
Gender
Male	44(40.7%)	64(59.3%)	0.162	0.738b
Female	21(37.5%)	35(62.5%)
Sample collection method
Operation	59(40.4%)	87(59.6%)	0.44	0.926c
Endoscopy	3(37.5%)	5(62.5%)
Needle bioposy	3(30.0%)	7(70.0%)
Sample source (Primary or metastasis)
Primary tumor	51(38.6%)	81(61.4%)	0.282	0.368b
Metastasis tumor	14(43.8%)	18(56.3%)
Sample source (Primary or recurrence)
Primary tumor	56(37.6%)	93(62.4%)	2.862	0.080b
Recurrence tumor	9(60.0%)	6(40.0%)
Treatment before bioposy
No	52(38.8%)	82(61.2%)	0.21	0.397b
Yes	13(43.3%)	17(56.7%)
Distant metastasis status
No	34(33.0%)	69(67.0%)	5.911	0.048b
Single	21(55.3%)	17(44.7%)
Multiple	10(43.5%)	13(56.5%)
Tumor size (longest diameter)
Mean (mm)	5.74	5.53	-	0.656a
Gross type
Depressed type	0(0.0%)	3(100.0%)	6.136	0.281c
Flat type	1(20.0%)	4(80.0%)
Borrmann type I	17(56.7%)	13(43.3%)
Borrmann type II	9(36.0%)	16(64.0%)
Borrmann type III	26(38.8%)	41(61.2%)
Borrmann type IV	12(35.3%)	22(65.7%)
Histology
Adenocarcinoma	56(42.1%)	77(57.9%)	2.75	0.240c
Signet ring cell carcinoma	7(25.9%)	20(74.1%)
Others	2(50.0%)	2(50.0%)
Differentiation
Poor	53(37.3%)	89(62.7%)	5.476	0.049c
Moderate	12(63.2%)	7(36.8%)
Well	0(0.0%)	2(100.0%)
T stage
0	1(25.0%)	3(75.0%)	5.425	0.235c
1	1(11.1%)	8(88.9%)
2	4(33.3%)	8(66.7%)
3	40(46.5%)	46(53.5%)
4	19(35.8%)	34(64.2%)
N stage
0	12(34.3%)	23(65.7%)	0.801	0.858b
1	9(39.1%)	14(60.9%)
2	13(38.2%)	21(61.8%)
3	31(43.1%)	41(56.9%)
M stage
0	44(35.5%)	80(64.5%)	3.66	0.065b
1	21(52.5%)	19(47.5%)
TNM stage
I	3(21.4%)	11(78.6%)	5.191	0.164
II	13(34.2%)	25(65.8%)
III	28(38.9%)	44(61.1%)
IV	21(52.5%)	19(47.5%)
Her-2 Status
Negative	39(37.5%)	65(62.5%)	1.933	0.147b
Positive	6(60.0%)	4(40.0%)
NA	20	30
MMR
pMMR	3(23.1%)	10(76.9%)	6.115	0.041c*
dMMR	5(83.3%)	1(16.7%)
NA	57	88
Ki-67
>60%+	17(45.9%)	20(54.1%)	3.181	0.098b
≤60%+	5(22.7%)	17(77.3%)
NA	43	62
Serum AFP level
≤20ng/ml	64(41.6%)	90(58.4%)	3.288	0.087c
>20ng/ml	1(11.1%)	8(88.9%)
NA	0	1
Serum CEA level
≤5ng/ml	46(40.0%)	69(60.0%)	0.002	>0.999b
>5ng/ml	19(39.6%)	29(60.4%)
NA	0	1
Serum CA199 level
≤37U/ml	48(39.0%)	75(61.0%)	0.152	0.713b
>37U/ml	17(42.5%)	23(57.5%)
NA	0	1
Serum CA125 level
≤35U/ml	51(37.8%)	84(62.2%)	1.445	0.289b
>35U/ml	14(50.0%)	14(50.0%)
NA	0	1
a Unpaired two-tailed t test, b Pearson’s Chi square test, c Fisher’s exact test

## Sheet: Table S4
Supplementary Table 4. Clinicopathological factors related to colorectal cancer PDX establishment
Factors	PDX succeed (n=85)	PDX fail (n=28)	𝜒2	P value
Age
Mean (year)	62.37	64.75	-	0.441a
Gender
Male	55(80.9%)	13(19.1%)	2.936	0.069b
Female	30(66.7%)	15(33.3%)
Sample collection method
Operation	80(74.1%)	28(25.9%)	1.251	0.677c
Endoscopy	1(100.0%)	0(0.0%)
Needle bioposy	4(100.0%)	0(0.0%)
Sample source (Primary or metastasis)
Primary tumor	69(75.0%)	23(25.0%)	0.013	0.577b
Metastasis tumor	16(76.2%)	5(23.8%)
Sample source (Primary or recurrence)
Primary tumor	77(76.2%)	24(23.8%)	0.527	0.34c
Recurrence tumor	8(66.7%)	4(33.3%)
Treatment before bioposy
No	77(74.8%)	26(25.2%)	0.14	0.529c
Yes	8(80.0%)	2(20.0%)
Distant metastasis status
No	52(78.8%)	14(21.2%)	1.52	0.472c
Single	21(67.7%)	10(32.3%)
Multiple	11(73.3%)	4(26.7%)
NA	1	0
Tumor site
Left	66(77.6%)	19(22.4%)	1.083	0.213b
Right	19(67.9%)	9(32.1%)
Tumor size (longest diameter)
Mean (mm)	5.43	5.25	-	0.748a
Gross type
Mass type	27(65.9%)	14(34.1%)	3.029	0.066b
Ulcerative type	58(80.6%)	14(19.4%)
Differentiation
Poor	27(75.0%)	9(25.0%)	4.899	0.075c
Moderate	57(78.1%)	16(21.9%)
Well	1(25.0%)	3(75%)
T stage
1	1(50.0%)	1(50.0%)	4.279	0.210c
2	8(57.1%)	6(42.9%)
3	55(76.4%)	17(23.6%)
4	20(83.3%)	4(16.7%)
NA	1	0
N stage
0	42(75.0%)	14(25.0%)	1.556	0.485c
1	22(68.8%)	10(31.3%)
2	20(83.3%)	4(16.7%)
NA	1	0
M stage
0	63(75.9%)	20(24.1%)	0.078	0.808b
1	22(73.3%)	8(26.7%)
TNM stage
I	7(58.3%)	5(41.7%)	2.933	0.398b
II	32(82.1%)	7(17.9%)
III	24(75.0%)	8(25.0%)
IV	22(73.3%)	8(26.7%)
MMR
pMMR	71(73.2%)	26(26.8%)	2.151	0.166c
dMMR	6(100.0%)	0(0.0%)
NA	8	2
RAS
WT	17(77.3%)	5(22.7%)	0.836	0.300c
MUT	21(87.5%)	3(12.5%)
NA	47	20
BRAF
WT	32(78.0%)	9(22.0%)	1.181	0.569c
MUT	5(100.0%)	0(0.0%)
NA	48	19
Serum CEA level
≤5ng/ml	46(82.1%)	10(17.9%)	1.862	0.243b
>5ng/ml	34(70.8%)	14(29.2%)
NA
Serum CA199 level
≤37U/ml	63(75.0%)	21(25.0%)	0.91	0.555c
>37U/ml	17(85.0%)	3(15.0%)
NA
Serum CA125 level
≤35U/ml	65(77.4%)	19(22.6%)	0.118	0.767b
>35U/ml	14(73.7%)	5(26.3%)
NA
a Unpaired two-tailed t test, b Pearson’s Chi square test, c Fisher’s exact test

## Sheet: Table S5
Supplementary Table S5. RAS/BRAF mutation status of patients and PDX models
Patient ID	KRAS	NRAS	BRAF	PDX Establishment	Concordance*
CoY0011	G12V	WT	WT	SUCCEED	Yes
CoY0032	G12A	WT	WT	SUCCEED	Yes
CoY0040	WT	WT	WT	SUCCEED	Yes
CoY0050	G12S	WT	WT	SUCCEED	Yes
CoY0054	WT	WT	WT	FAIL	-
CoY0134	G12D	WT	WT	SUCCEED	Yes
CoY0143	WT	WT	WT	FAIL	-
CoY0146	G12D	WT	WT	SUCCEED	Yes
CoY0172	WT	WT	V600E	SUCCEED	Yes
CoY0177	WT	WT	V600E	SUCCEED	Yes
CoY0200	G12C/R/V/A G13C	WT	WT	FAIL	-
CoY0215	WT	WT	WT	SUCCEED	Yes
CoY0216	WT	WT	V600E	SUCCEED	Yes
CoY0231	G12D	WT	WT	SUCCEED	Yes
CoY0233	WT	WT	WT	SUCCEED	Yes
CoY0238	G12S	WT	WT	SUCCEED	Yes
CoY0242	WT	WT	WT	SUCCEED	Yes
CoY0246	G12D	WT	WT	SUCCEED	Yes
CoY0250	WT	WT	WT	SUCCEED	Yes
CoY0251	WT	WT	A404Cfs*9	SUCCEED	Yes
CoY0252	WT	Q61K	WT	SUCCEED	Yes
CoY0306	G12D	WT	WT	SUCCEED	Yes
CoY0311	WT	WT	WT	SUCCEED	Yes
CoY0313	G12D	WT	WT	SUCCEED	Yes
CoY0314	WT	WT	WT	SUCCEED	Yes
CoY0331	G12V	WT	WT	SUCCEED	Yes
CoY0332	G12D	WT	WT	SUCCEED	Yes
CoY0372	G12D	WT	WT	SUCCEED	Yes
CoY0376	WT	WT	WT	SUCCEED	Yes
CoY0377	G12V	WT	WT	SUCCEED	Yes
CoY0405	Q61L	WT	WT	SUCCEED	Yes
CoY0430	G13D	WT	WT	SUCCEED	Yes
CoY0551	WT	WT	WT	SUCCEED	Yes
CoY0552	A146T	WT	WT	SUCCEED	Yes
CoY0556	G12D	WT	WT	SUCCEED	Yes
CoY0561	WT	WT	A762V	SUCCEED	Yes
CoY0579	WT	WT	WT	SUCCEED	Yes
CoY0710	G13D	WT	WT	FAIL	-
CoZ0116	G12V	WT	WT	SUCCEED	Yes
CoZ0156	WT	WT	WT	SUCCEED	Yes
CoZ0159	WT	WT	WT	FAIL	-
CoZ0160	WT	WT	WT	FAIL	-
CoZ0201	G12C/R/V/A G13C	WT	WT	FAIL	-
CoZ0399	WT	WT	WT	FAIL	-
CoZ0411	G12D	WT	WT	SUCCEED	Yes
CoZ0700	WT	WT	WT	FAIL	-
*Concordance: concordance of RAS/BRAF mutation status between patients and PDX models.

## Sheet: Table S6
Supplementary Table S6. Detailed clinicopathological information in two patients with RAS mutated colon cancer
No.	Patient ID	Gender	Age	Primary Tumor Site	Sample collection method	Sample source	Longest diameter(cm)	Tumor site	Gross type	Differentiation	Histology	MMR	RAS	T	N	M	TNM stage	Treatment before bioposy	Metastasis condition	Live status	Overall survival time	PDX establishment
Case 1	CoZ0116	Female	63	Colorectal Cancer	Operation	Distant metastasis recurrence	2	Left	Ulcerative type	Moderate	Adenocarcinoma	NA	KRAS G12V	3	0	1	IV	Yes	Liver/Lung*	Dead	58	Succeed
Case 2	CoY0011	Male	57	Colorectal Cancer	Operation	Primary recurrence	5	Left	Mass type	Moderate	Adenocarcinoma	pMMR	KRAS G12V	4	2	0	III	No	Liver*/Lung*/Bone*	Dead	44	Succeed
